# Supplementary material for: Kinetic Study of the Oxidative Addition Reaction between Methyl Iodide and [Rh(imino-β-diketonato)(CO)(PPh)3] Complexes, Utilizing UV–Vis, IR Spectrophotometry, NMR Spectroscopy and DFT Calculations
Source: Molecules. 2022 Mar 16;27(6):1931. doi: 10.3390/molecules27061931 (PMC8954617; doi:10.3390/molecules27061931)
Supplement: Supplementary file 1 [file molecules-27-01931-s001.zip]

Archive with 1 entries (1 files):
- molecules-1626320-supplementary.pdf
